# Supplementary material for: Effects of Pharmacist-Led Interventions Regarding Adult Patients with Type 2 Diabetes Mellitus in Mexico: A Systematic Review
Source: Pharmacy (Basel). 2024 Sep 27;12(5):148. doi: 10.3390/pharmacy12050148 (PMC11511297; doi:10.3390/pharmacy12050148)
Supplement: Supplementary file 1 [file pharmacy-12-00148-s001.zip]

Archive with 1 entries (1 files):
- pharmacy-3157296-supplementary.pdf
